# Supplementary material for: Perfluoroalkyl substances (PFASs) decrease the expression of recombination-activating genes (RAG1 and RAG2) in human B lymphoma Namalwa cells
Source: Arch Toxicol. 2022 Nov 3;97(2):457–68. doi: 10.1007/s00204-022-03405-z (PMC9859925; doi:10.1007/s00204-022-03405-z)
Supplement: Supplementary file 2 — Supplementary file2 (XLSX 16 KB) [file 204_2022_3405_MOESM2_ESM.xlsx]

## Sheet: Input PROAST
RAG1								RAG2
Conc	Exp	Substance	Substance.exp	RAG1_AVG	RAG1_SD	RAG1_N		Conc	Exp	Substance	Substance.exp	RAG2_AVG	RAG2_SD	RAG2_N
0	1	PFOA	PFOA1.1	1.32872	0.174585	3		0	1	PFOA	PFOA1.1	1.47023	0.0900053	3
1	1	PFOA	PFOA1.1	1.22223	0.130401	3		1	1	PFOA	PFOA1.1	1.34965	0.0360379	3
3.3	1	PFOA	PFOA1.1	1.37329	0.0761397	3		3.3	1	PFOA	PFOA1.1	1.35632	0.0649476	3
10	1	PFOA	PFOA1.1	1.25945	0.177551	3		10	1	PFOA	PFOA1.1	1.20952	0.0419738	3
33	1	PFOA	PFOA1.1	0.630323	0.0326845	3		33	1	PFOA	PFOA1.1	0.69813	0.012739	3
100	1	PFOA	PFOA1.1	0.0547469	0.0124569	3		100	1	PFOA	PFOA1.1	0.100408	0.0157826	3
0	2	PFOA	PFOA1.2	1.37119	0.163014	3		0	2	PFOA	PFOA1.2	1.33285	0.0984949	3
1	2	PFOA	PFOA1.2	1.07434	0.180167	3		1	2	PFOA	PFOA1.2	1.14099	0.069214	3
3.3	2	PFOA	PFOA1.2	1.13768	0.0598046	3		3.3	2	PFOA	PFOA1.2	1.25569	0.0381434	3
10	2	PFOA	PFOA1.2	1.15323	0.176281	3		10	2	PFOA	PFOA1.2	1.18409	0.0276018	3
33	2	PFOA	PFOA1.2	0.98925	0.0455514	3		33	2	PFOA	PFOA1.2	0.948118	0.102312	3
100	2	PFOA	PFOA1.2	0.0915447	0.0175775	3		100	2	PFOA	PFOA1.2	0.138519	0.00545871	3
0	1	PFOS	PFOS1.1	1.32872	0.174585	3		0	1	PFOS	PFOS1.1	1.47023	0.0900053	3
1	1	PFOS	PFOS1.1	1.48175	0.145208	3		1	1	PFOS	PFOS1.1	1.44532	0.150107	3
3.3	1	PFOS	PFOS1.1	1.26265	0.085803	3		3.3	1	PFOS	PFOS1.1	1.3383	0.0699423	3
10	1	PFOS	PFOS1.1	0.944139	0.166254	3		10	1	PFOS	PFOS1.1	1.20319	0.101881	3
33	1	PFOS	PFOS1.1	0.689206	0.0617782	3		33	1	PFOS	PFOS1.1	0.846563	0.0346905	3
100	1	PFOS	PFOS1.1	0.124313	0.0138817	3		100	1	PFOS	PFOS1.1	0.271002	0.00843801	3
0	2	PFOS	PFOS1.2	1.37119	0.163014	3		0	2	PFOS	PFOS1.2	1.33285	0.0984949	3
1	2	PFOS	PFOS1.2	1.24009	0.282283	3		1	2	PFOS	PFOS1.2	1.18651	0.133922	3
3.3	2	PFOS	PFOS1.2	1.01083	0.032444	3		3.3	2	PFOS	PFOS1.2	1.10599	0.0740743	3
10	2	PFOS	PFOS1.2	1.06211	0.1086	3		10	2	PFOS	PFOS1.2	1.1257	0.0313126	3
33	2	PFOS	PFOS1.2	0.721	0.0455881	3		33	2	PFOS	PFOS1.2	0.887626	0.0475358	3
100	2	PFOS	PFOS1.2	0.13191	0.0219217	3		100	2	PFOS	PFOS1.2	0.359962	0.0251723	3
0	1	PFHxS	PFHxS1.1	1.32872	0.174585	3		0	1	PFHxS	PFHxS1.1	1.47023	0.0900053	3
1	1	PFHxS	PFHxS1.1	1.39958	0.1439	3		1	1	PFHxS	PFHxS1.1	1.37661	0.0581152	3
3.3	1	PFHxS	PFHxS1.1	1.28226	0.0842825	3		3.3	1	PFHxS	PFHxS1.1	1.26563	0.0217518	3
10	1	PFHxS	PFHxS1.1	1.35147	0.0230681	3		10	1	PFHxS	PFHxS1.1	1.29684	0.0228897	3
33	1	PFHxS	PFHxS1.1	1.0607	0.111609	3		33	1	PFHxS	PFHxS1.1	1.13184	0.0660392	3
100	1	PFHxS	PFHxS1.1	0.68684	0.0583543	3		100	1	PFHxS	PFHxS1.1	0.856852	0.0397428	3
0	2	PFHxS	PFHxS1.2	1.37119	0.163014	3		0	2	PFHxS	PFHxS1.2	1.33285	0.0984949	3
1	2	PFHxS	PFHxS1.2	1.19506	0.142286	3		1	2	PFHxS	PFHxS1.2	1.47232	0.0817463	3
3.3	2	PFHxS	PFHxS1.2	1.22801	0.0827847	3		3.3	2	PFHxS	PFHxS1.2	1.37936	0.0997541	3
10	2	PFHxS	PFHxS1.2	1.23613	0.122586	3		10	2	PFHxS	PFHxS1.2	1.35141	0.0518163	3
33	2	PFHxS	PFHxS1.2	1.23722	0.224539	3		33	2	PFHxS	PFHxS1.2	1.12616	0.073902	3
100	2	PFHxS	PFHxS1.2	0.792292	0.0318931	3		100	2	PFHxS	PFHxS1.2	0.923911	0.029116	3
0	1	PFNA	PFNA1.1	1.32872	0.174585	3		0	1	PFNA	PFNA1.1	1.47023	0.0900053	3
1	1	PFNA	PFNA1.1	1.39692	0.20223	3		1	1	PFNA	PFNA1.1	1.42636	0.122638	3
3.3	1	PFNA	PFNA1.1	1.2834	0.116197	3		3.3	1	PFNA	PFNA1.1	1.28108	0.058674	3
10	1	PFNA	PFNA1.1	1.33264	0.0852646	3		10	1	PFNA	PFNA1.1	1.18447	0.0520204	3
33	1	PFNA	PFNA1.1	0.31784	0.0253624	3		33	1	PFNA	PFNA1.1	0.312681	0.0126234	3
0	2	PFNA	PFNA1.2	1.37119	0.163014	3		0	2	PFNA	PFNA1.2	1.33285	0.0984949	3
1	2	PFNA	PFNA1.2	1.2806	0.0591578	3		1	2	PFNA	PFNA1.2	1.33071	0.0850532	3
3.3	2	PFNA	PFNA1.2	1.1591	0.309083	3		3.3	2	PFNA	PFNA1.2	1.3496	0.0821501	3
10	2	PFNA	PFNA1.2	1.18236	0.108729	3		10	2	PFNA	PFNA1.2	1.17197	0.0721404	3
33	2	PFNA	PFNA1.2	0.520153	0.045752	3		33	2	PFNA	PFNA1.2	0.533776	0.0342072	3
