# Supplementary material for: Perfluoroalkyl substances (PFASs) decrease the expression of recombination-activating genes (RAG1 and RAG2) in human B lymphoma Namalwa cells
Source: Arch Toxicol. 2022 Nov 3;97(2):457–68. doi: 10.1007/s00204-022-03405-z (PMC9859925; doi:10.1007/s00204-022-03405-z)
Supplement: Supplementary file 3 — Supplementary file3 (XLSX 24 KB) [file 204_2022_3405_MOESM3_ESM.xlsx]

## Sheet: Sheet1
Differentially expressed genes in the Namalwa cells treated with PFOA associated with that canonical pathway
Kinetochore Metaphase Signaling Pathway		Mitotic Roles of Polo-Like Kinase		Estrogen-mediated S-phase Entry		Granzyme A Signaling		Role of CHK Proteins in Cell Cycle Checkpoint Control		Cyclins and Cell Cycle Regulation		Xanthine and Xanthosine Salvage		Cell Cycle: G2/M DNA Damage Checkpoint Regulation		Salvage Pathways of Pyrimidine Deoxyribonucleotides		Cell Cycle Control of Chromosomal Replication		Role of BRCA1 in DNA Damage Response		Guanine and Guanosine Salvage I		Adenine and Adenosine Salvage I		B Cell Development		γ-glutamyl Cycle		Guanosine Nucleotides Degradation III		Cell Cycle: G1/S Checkpoint Regulation		Urate Biosynthesis/Inosine 5'-phosphate Degradation		Pancreatic Adenocarcinoma Signaling		Adenosine Nucleotides Degradation II		Arsenate Detoxification I (Glutaredoxin)		CSDE1 Signaling Pathway		Primary Immunodeficiency Signaling		Chronic Myeloid Leukemia Signaling		Cell Cycle Regulation by BTG Family Proteins
Genes	Fold change	Genes	Fold change	Genes	Fold change	Genes	Fold change	Genes	Fold change	Genes	Fold change	Genes	Fold change	Genes	Fold change	Genes	Fold change	Genes	Fold change	Genes	Fold change	Genes	Fold change	Genes	Fold change	Genes	Fold change	Genes	Fold change	Genes	Fold change	Genes	Fold change	Genes	Fold change	Genes	Fold change	Genes	Fold change	Genes	Fold change	Genes	Fold change	Genes	Fold change	Genes	Fold change	Genes	Fold change
AURKB	-1.75078	CDC25B	-1.5252	CCNA2	-1.49071	H1-2	2.13909	CDC25C	-1.61664	CCNA2	-1.49071	LACC1	1.53475	CDC25B	-1.5252	AICDA	-1.67249	CDC45	-1.56808	ATRIP	-1.53475	LACC1	1.53475	LACC1	1.53475	CD79B	-1.43594	CHAC1	1.56374	ACP3	-1.77892	CCND3	-1.48247	ACP1	-1.77892	BIRC5	-1.57135	ACP3	-1.77892	LACC1	1.53475	CCND3	-1.48247	AICDA	-1.67249	CCND3	-1.48247	E2F2	-1.65176
BIRC5	-1.57135	CDC25C	-1.61664	CDK1	-1.57026	H1-3	2.6703	CDK1	-1.57026	CCND3	-1.48247	PNP	-1.47939	CDC25C	-1.61664	TK1	-1.53262	CDK1	-1.57026	BLM	-1.44593	PNP	-1.47939	PNP	-1.47939	HLA-DQA2	1.57026	CHAC2	-1.58777	LACC1	1.53475	E2F2	-1.65176	LACC1	1.53475	E2F2	-1.65176	LACC1	1.53475	PNP	-1.47939	FUS	-1.52732	IGLL1/IGLL5	-2.05765	E2F2	-1.65176	E2F7	-1.48555
BUB1B	-1.44193	CDK1	-1.57026	E2F2	-1.65176	H1-4	3.32649	E2F2	-1.65176	CDK1	-1.57026			CDK1	-1.57026	TK2	1.67018	DNA2	-1.42405	E2F2	-1.65176					IL7R	-2.81474	OPLAH	2.64451	PNP	-1.47939	E2F7	-1.48555	PNP	-1.47939	E2F7	-1.48555	PNP	-1.47939			MYC	-1.48452	IL7R	-2.81474	E2F7	-1.48555	E2F8	-1.57243
CDCA8	-1.46409	ESPL1	-1.65979	E2F7	-1.48555	HMGB2	-1.499	E2F7	-1.48555	E2F2	-1.65176			CKS1B	-1.44493			ORC1	-1.6144	E2F7	-1.48555					RAG1	-4.67511					E2F8	-1.57243			E2F8	-1.57243					SNAI2	-1.86736	RAG1	-4.67511	E2F8	-1.57243	PPM1L	1.79626
CDK1	-1.57026	FBXO5	-1.44293	E2F8	-1.57243	NME1	-1.55079	E2F8	-1.57243	E2F7	-1.48555			PKMYT1	-1.58997			PCNA	-1.43794	E2F8	-1.57243					RAG2	-3.46775					MYC	-1.48452			HBEGF	-1.64718					TNC	2.00416	RAG2	-3.46775	GAB2	1.59218
CENPE	-1.49796	KIF11	-1.41519	MYC	-1.48452			PCNA	-1.43794	E2F8	-1.57243			TOP2A	-1.5042			TOP2A	-1.5042	FANCA	-1.65864											SUV39H1	-1.43098			JAK2	1.42603									MYC	-1.48452
CENPN	-1.46104	PKMYT1	-1.58997					PPM1L	1.79626	PPM1L	1.79626									RAD51	-1.50733															RAD51	-1.50733									SUV39H1	-1.43098
CENPW	-1.71713	PLK4	-1.57135							SUV39H1	-1.43098																									SUV39H1	-1.43098
ESPL1	-1.65979	PPM1L	1.79626
INCENP	-1.54007	PTTG1	-1.45599
KIF2C	-1.60436
MAD1L1	-1.42405
MAD2L1	-1.41814
MXD3	-1.77399
NDC80	-1.44493
PTTG1	-1.45599
SKA3	-1.68763
SPC24	-1.62225
SPC25	-1.43893
STAG3	1.43098
TTK	-1.48658
[truncated: 12 more columns]
